# Supplementary material for: A unified framework for packing deformable and non-deformable subcellular structures in crowded cryo-electron tomogram simulation
Source: BMC Bioinformatics. 2020 Sep 9;21:399. doi: 10.1186/s12859-020-03660-w (PMC7488303; doi:10.1186/s12859-020-03660-w)
Supplement: Supplementary file 2 — Additional file 2 A video of all the experiments in this paper, including the visualization of the packing process, the simulated density map and the simulated cryo-ET. [file 12859_2020_3660_MOESM2_ESM.zip]

Archive with 1 entries (1 files):
- 12859_2020_3660_MOESM2_ESM.mp4
